# Supplementary material for: Characteristics and Outcomes for Recipients of NVX-CoV2373: A Real-World Retrospective Study in Germany
Source: Vaccines (Basel). 2024 Apr 6;12(4):387. doi: 10.3390/vaccines12040387 (PMC11054037; doi:10.3390/vaccines12040387)
Supplement: Supplementary file 1 [file vaccines-12-00387-s001.zip]

Archive with 1 entries (1 files):
- vaccines-2855563-supplementary.pdf
